# Supplementary material for: Transcriptomic and Metabolomic Analysis Reveals the Molecular Mechanisms of the Impact on the Fruiting Body Phenotype of Lentinula edodes Under Different Light Conditions
Source: J Fungi (Basel). 2026 Jun 16;12(6):439. doi: 10.3390/jof12060439 (PMC13302338; doi:10.3390/jof12060439)
Supplement: Supplementary file 1 [file jof-12-00439-s001.zip]

Archive with 1 entries (1 files):
- jof-4341462-supplementary.pdf
